# Supplementary material for: iPSC reprogramming-mediated aneuploidy correction in autosomal trisomy syndromes
Source: PLoS One. 2022 Mar 10;17(3):e0264965. doi: 10.1371/journal.pone.0264965 (PMC8912248; doi:10.1371/journal.pone.0264965)
Supplement: S1 Table. Primer list for SNP assessment by Sanger sequencing — (XLSX) [file pone.0264965.s010.xlsx]

## Sheet: S1 Table
	S1 Table: Primer list for SNP assessment by Sanger sequencing
	SNP	Forward	Reverse
	Chr9:136143372	CCAGCCTGATTTATTCATTGACTTTG	TTACTCTTGATTTCTTCCTGTATATTC
	Chr9:77175017	AGTCATATGGAATGAATCCTGCTTGAA	ATGCTTCTAGAGATGGATTCTTACTCC
	Chr9:127910307	CTTTCCACCTGAATTACACTGGGATC	TCAGGGTTTTCTTTTATTAATTGAGC
	chr13:75993887	CAGAGGGAGGCTGAAGTGGGCATC	TCCTATCACCCCTGATGAGAGACACC
	chr13:exm2267608	ATGTTGGGAGATCATCAAAGACCCA	CAACTGGAGAATATTTTTTTTCTCTC
	chr13:exm2267625	CAATATGAAATTGAACTAGTTTTGTG	CATATATTCTTCCCCTGCCAAACTGG
	chr13:exm2260179	GAGGAAGGAGCCTGCAATGGCAATAG	TCACTACTGCAAAACATCTCACTAG
	chr18:exm1384338	GCTTGCCTTTTGCGTGGTCATTAGAGC	CGGGCGATGCCTCTGCGCGCTGCGTCA
	chr18:exm1384354	GGACAGCCCCACTATGGTTAGGGGTG	GGTATAAGTAGAAGTACCAGGAAACCAT
