# Supplementary material for: iPSC reprogramming-mediated aneuploidy correction in autosomal trisomy syndromes
Source: PLoS One. 2022 Mar 10;17(3):e0264965. doi: 10.1371/journal.pone.0264965 (PMC8912248; doi:10.1371/journal.pone.0264965)
Supplement: S2 Table. Antibody used for immunocytochemistry characterization of iPSC — (XLSX) [file pone.0264965.s011.xlsx]

## Sheet: S2 Table
	S2 Table: Antibody used for immunocytochemistry characterization of iPSC
		Antibody	Dilution	Cat. no.
	Primary antibodies	anti-Oct4 (host: rabbit)	1/200	A24867
		anti-SSEA4 (host: mouse IgG3)	1/200	A24866
		anti-SOX2 (host: rat)	1/200	A24759
		anti-TRA-1-60 (host: mouse IgM)	1/200	A24868
	Secondary antibodies	Alexa Fluor 555 donkey anti-rabbit	1/100	A24869
		Alexa Fluor 488 goat anti-mouse IgG3	1/100	A24877
		Alexa Fluor 488 donkey anti-rat	1/100	A24876
		Alexa Fluor 594 goat anti-mouse IgG2a	1/100	A24872
